# Supplementary material for: O-GlcNAcylation is essential for therapeutic mitochondrial transplantation
Source: Commun Med (Lond). 2023 Nov 25;3:169. doi: 10.1038/s43856-023-00402-w (PMC10676354; doi:10.1038/s43856-023-00402-w)
Supplement: Supplementary file 3 — Supplementary Data 1 [file 43856_2023_402_MOESM3_ESM.xlsx]

## Sheet: Figure 1
	BR: biological replicates			TR: technical replicates
	Figure 1c
	BR	Untreated	UDP-GlcNAC+OGT	Thiamet G
	#1	0.981457	2.80127	2.01199
	#2	0.822411	3.79444	1.5302
	#3	1.19666	2.6638	3.32588
	Figure 1e
		Untreated-mito					O-GlcNAchigh-mito
	BR	TR		avg		BR	TR		avg
	#1	0.884	0.699	0.7915		#1	3.712	2.371	3.0415
	#2	3.114	2.669	2.8915		#2	1.477	6.611	4.044
	#3	2.406	2.577	2.4915		#3	1.575	5.14	3.3575
	#4	3.11	2.391	2.7505		#4	2.701	4.102	3.4015
	#5	1.762	1.204	1.483		#5	3.61	3.99	3.8
	#6	2.277	2.063	2.17
	Figure 1f	2h							24h							24h					24h
	Time	Untreated-mito			O-GlcNAchigh-mito				Untreated-mito			O-GlcNAchigh-mito				O-GlcNAchigh-mito	Oligomycin				O-GlcNAchigh-mito	Antimycin
		TR		avg	TR		avg		TR		avg	TR		avg		well 1	TR		avg		well 1	TR		avg
	0	14.7655	10.8685	12.817	18.01	20.756	19.383		2.79	9.59	6.19	19.5452	18.3928	18.969		18.1	21.343	20.257	20.8		17.892	15.366	14.796	15.081
		15.141	11.407	13.274	17.93	19.302	18.616		4.44	10.74	7.59	19.6916	19.2424	19.467		19.7	20.418	20.182	20.3		17.099	13.614	12.162	12.888
	1	14.4185	10.6995	12.559	17.02	19.779	18.3995		3.84	10.34	7.09	18.7941	18.6699	18.732		18.8	18.369	18.631	18.5		16.047	10.964	11.05	11.007
		14.081	10.467	12.274	17.12	20.193	18.6565		3.81	9.81	6.81	17.0927	18.8453	17.969		18.4	18.299	18.901	18.6		16.39	10.852	10.828	10.84
	2	15.937	10.999	13.468	16.43	19.413	17.9215		3.21	9.41	6.31	16.1696	17.7184	16.944		17.9	16.574	16.626	16.6		15.826	10.121	9.273	9.697
		16.008	11.316	13.662	15.8	20.498	18.149		3.59	9.39	6.49	13.2562	17.3359	15.296		17.5	13.936	13.464	13.7		15.372	10.441	9.521	9.981
	3	14.1665	10.4355	12.301	16.11	19.081	17.5955		2.78	8.88	5.83	12.5607	15.7894	14.175		17	13.185	13.615	13.4		15.677	10.157	9.565	9.861
		14.409	10.863	12.636	14.92	20.309	17.6145		3.046	8.85	5.948	11.7291	16.2049	13.967		15.7	12.298	13.502	12.9		15.442	10.151	9.147	9.649
	4	14.5915	10.5505	12.571	14.55	19.685	17.1175		2.88	8.58	5.73	10.1667	15.7994	12.983		16.8	12.946	13.254	13.1		15.349	9.699	9.023	9.361
		14.784	10.568	12.676	14.74	19.706	17.223		3	9	6	9.83565	15.5103	12.673		15.4	12.149	12.651	12.4		14.769	9.623	8.763	9.193
	5	14.5655	10.4085	12.487	14.18	19.764	16.972		2.91	8.81	5.86	10.6366	15.5193	13.078		15.6	12.371	11.629	12		14.619	9.236	9.278	9.257
		14.208	10.476	12.342	14	19.744	16.872		2.92	8.72	5.82	9.92165	15.3784	12.65		15.3	12.314	11.686	12		14.368	9.038	9.08	9.059
	6	14.2685	10.0495	12.159	14.19	19.377	16.7835		2.97	8.77	5.87	10.5337	15.7184	13.126		14.8	11.54	11.86	11.7		14.502	9.063	9.181	9.122
		15.9665	10.8355	13.401	13.82	19.473	16.6465		2.57	8.37	5.47	10.4517	15.7423	13.097		15.1	11.398	12.402	11.9		14.858	9.011	8.859	8.935
	7	15.2105	10.3435	12.777	13.23	18.771	16.0005		2.535	8.355	5.445	10.6357	15.6123	13.124		14.5	10.12	11.48	10.8		14.327	8.764	8.42	8.592
		13.8875	9.9825	11.935	13.13	20.48	16.805		2.87	8.37	5.62	10.4686	15.6234	13.046		15.4	10.536	11.264	10.9		14.314	8.755	8.709	8.732
	8	15.361	10.407	12.884	13.5	18.714	16.107		2.61	8.31	5.46	11.8977	15.5684	13.733		14.4	10.969	11.831	11.4		14.19	8.712	8.692	8.702
		15.265	10.315	12.79	12.43	19.431	15.9305		2.91	8.41	5.66	10.7652	15.9768	13.371		14.5	11.211	10.589	10.9		13.916	8.7141	8.5899	8.652
	9	14.69	10.27	12.48	13.02	19.525	16.2725		2.89	8.69	5.79	11.1791	15.7629	13.471		14.7	10.312	10.688	10.5		13.985	8.7169	8.6211	8.669
		14.801	10.107	12.454	12.85	19.825	16.3375		2.99	8.69	5.84	11.7917	15.8344	13.813		13.8	10.314	10.686	10.5		13.846	8.705	8.493	8.599
	10	14.973	10.391	12.682	12.76	20.742	16.751		2.55	8.55	5.55	10.1727	15.9894	13.081		13.3	9.987	9.813	9.9		13.82	8.691	8.023	8.357
		Figure 1i
			Untreated mito
		Time	BR1	BR2	BR3	BR4	BR5	BR6	BR7
		2	4.2	1.8	3.5	2.3	2.5	2.1	4.5
		5	3.9	4.9	7.7	5	3.7	4.8	3.9
		8	1.9	3.9	6.6	6.2	9.9	1.6	4.5
		12	2.8	7.5	6.9	9	9.9	9	7.2
		24	2.9	4.1	12	4.8	2.6	6	10.2
			Modified mito
		Time	BR1	BR2	BR3	BR4	BR5	BR6	BR7
		2	4.1	4.3	3.7	1.3	2	3.4	2.2
		5	9.8	5.4	8.4	5.7	1.7	14.3	12.8
		8	2.8	13.5	10.6	21.6	5.1	11	17.8
		12	10.1	6.9	7.2	11.9	8.1	9.8	20.8
		24	4.1	10.9	12.6	8.9	3	15.5	8.4
		Figure 1k
				unmodified mitochondria			unmodified + aRAGE			O-GlcNAc-modified itochondria
				TR		avg	TR		avg	TR		avg
			#1	1.362	1.066	1.214	0.862	0.88	0.871	0.889	0.924	0.9065
			#2	1.169	1.153	1.161	0.885	0.835	0.86	0.921	0.951	0.936
			#3	1.165	1.019	1.092	0.796	0.876	0.836	0.903	0.874	0.8885
			#4	1.252	0.956	1.104	0.713	0.923	0.818	0.955	0.958	0.9565
			#5	1.099	1.079	1.089	0.769	0.97	0.8695	0.907	0.887	0.897
			#6	1.176	1.035	1.1055	0.921	0.732	0.8265	0.723	0.794	0.7585
			#7	1.012	1.118	1.065	0.873	0.799	0.836	0.9	0.907	0.9035
			#8	1.146	1.181	1.1635	0.812	0.941	0.8765	0.987	0.996	0.9915
		Figure 1m*
			Atg12-Atg5					LC3A/B
				Untreated-mito					Untreated-mito
	BR	OGD/reoxy	Untreated-mito	+ Anti-RAGE	O-GlcNAchigh-mito		OGD/reoxy	Untreated-mito	+ Anti-RAGE	O-GlcNAchigh-mito
	#1	2.17484	3.55726	1.77101	1.56412		1.76554	3.3064	0.76871	0.676143
	#2	2.14101	3.32916	2.29643	1.22572		3.43978	4.96601	1.73842	1.01775
	#3	3.07315	2.95523	2.55236	1.46054		4.12712	4.81842	2.06404	1.77362
		*The duplicates are combined for obtaining sufficient signals in WB

## Sheet: Figure 2
	BR: biological replicates			TR: technical replicates
	Figure 2d
		ATP5O		SOD2		DJ1
	BR	WT	Mut	WT	Mut	WT	Mut
	#1	1695.9	398.92	934.77	467.213	786.941	81.728
	#2	2886.88	1245.08	1514.03	1029.28	2232.74	476.163
	#3	1911.55	2568.84	2042.31	904.518	3346.84	420.163
	#4	1688.15	871.184	1036.2	633.355	1216.69	383.698
	Figure 2f
	ATP5O								SOD2								DJ1
	wt				mut				wt				mut				wt				mut
BR	TR			avg	TR			avg	TR			avg	TR			avg	TR			avg	TR			avg
#1	9.307	8.36946		8.83823	13.299	16.871		15.085	11.476	11.9999		11.7379	11.21	5.70778		8.45889	22.205	8.4209		15.313	15.6	12.316		13.958
#2	7.167	8.14289		7.65495	4.277	5.75355		5.01527	10.293	3.30286		6.79793	5.08	1.569		3.3245	5.4	4.26197		4.83099	0.265	0.895494		0.580247
#3	9.782	6.10552		7.94376	0	0		0	10.439	4.32086		7.37993	5.466	5.18119		5.3236	12.119	10.9015		11.5102	3.905	1.11388		2.50944
#4	4.088	8.40275		6.24538	0	0		0	0.962	0.855776		0.908888	0	0		0	12.664	1.74833		7.20617	6.308	5.8241		6.06605
#5	8.89723	9.62581	11.3357	9.95292	2.30127	0.502488	1.4076	1.40379	3.22601	4.74515	2.33481	3.43532	5.99033	3.62539	4.33061	4.64878	9.88525	9.86485	11.4295	10.3932	2.44103	1.5833	6.10492	3.37642
#6	0.639978	1.96557	2.17462	1.59339	0	0	0	0	2.24089	1.46238	0.273542	1.3256	0.355855	0	0	0.118618	0	0	2.47584	0.825279	2.34858	0	0	0.782859
#7	4.18074	4.12837	4.41228	4.24046	0	0	0	0	5.02714	6.29792	6.28926	5.87144	4.41912	0	0	1.47304	0	0	6.4986	2.1662	0	0	0	0
#8	1.83659	0	0	0.612196	0	0	0	0	0	0	0	0	6.92191	7.16117	0	4.69436	0	3.81561	1.33896	1.71819	0	7.04976	0	2.34992
#9	4.77463	6.22279	4.61963	5.20569	0	0	0.215753	0.0719178	13.2256	14.8159	13.8549	13.9655	15.5053	14.5946	16.3018	15.4673	21.5452	23.747	12.0125	19.1016	3.41699	1.07812	4.11892	2.87134
#10	6.07197	8.04846	8.59171	7.57071	6.47284	3.41728	6.32611	5.40541	3.08507	3.30412	10.6917	5.69362	10.7258	9.74915	10.4117	10.2956	6.45962	5.91529	6.47437	6.28309	0	0	0	0
#11	15.2064	14.9747	20.4464	16.8758	1.90898	0	2.11061	1.33986	0	0	0	0	12.5528	12.1551	11.7461	12.1513	2.68031	2.46048	7.14152	4.09411	0	0	0	0
#12	2.99576	2.262	5.01064	3.4228	10.6445	12.1174	11.6486	11.4702	0	0	0.369318	0.123106	0	1.24665	3.6419	1.62952	1.15286	2.60482	3.26467	2.34079	9.76167	6.93203	9.60094	8.76488
#13	21.5159	28.3435		24.9297	14.793	16.3395		15.5662	15.8007	12.1152		13.958	9.90662	13.0635		11.4851	13.9952	12.5582		13.2767	0.516209	0		0.258105
#14	3.93729	6.96886		5.45307	0	0		0	7.92094	3.85332		5.88713	0	0		0	0.5285	0		0.26425	0	0		0
#15	8.09739	8.97783		8.53761	3.70536	5.68397		4.69466	3.58517	6.74592		5.16555	4.29602	2.58877		3.4424	5.6992	6.30447		6.00184	0	0		0
#16	11.4554	15.6608		13.5581	13.1865	15.6762		14.4313	9.39181	7.62998		8.5109	9.56715	13.4225		11.4948	11.5219	10.0007		10.7613	9.07858	12.7289		10.9037
#17	10.6853	15.9595		13.3224	0.45831	9.90313		5.18072	7.99496	8.37981		8.18739	8.01029	0		4.00515	2.64477	3.10699		2.87588	3.71443	5.58276		4.64859
#18	7.02151	10.6787		8.85012	0	0		0	0	0		0	8.903	6.82942		7.86621	5.37405	0.87122		3.12264	6.89704	0		3.44852
#19	6.81723	0.589159		3.70319	0.515669	0		0.257834	5.23026	3.83388		4.53207	0	0		0	9.7191	4.36893		7.04402	0.964198	0		0.482099
#20	4.0741	8.57143		6.32276	12.8176	6.6704		9.74399	0	0		0	14.0007	14.3098		14.1553	11.3922	17.47		14.4311	11.9202	15.7391		13.8297
	Figure 2g*
	ATP5O						SOD2						DJ1
	wt			mut			wt			mut			wt			mut
BR	TR		avg	TR		avg	TR		avg	TR		avg	TR		avg	TR		avg
#1	30.48		30.48	97.15		97.15	276.57		276.57	43.62		43.62	266.72		266.72	66.65		66.65
#2	63		63	127		127	679		679	104		104	297		297	239		239
#3	194		194	211		211	315		315	187		187	176		176	133		133
#4	57		57	68		68	218		218	44		44	109		109	96		96
#5	74		74	105		105	277		277	63		63	102		102	156		156
#6	93		93	130		130	116		116	118		118	202		202	131		131
#7	129		129	129		129	246		246	129		129	142		142	114		114
#8	93		93	310		310	162		162	182		182	191		191	137		137
#9	121		121	121		121	235		235	135		135	143		143	127		127
#10	463		463	370		370	346		346	213		213	52.335		52.335	26.573		26.573
#11	232		232	286		286	359		359	323		323	73.92		73.92	37.448		37.448
#12	275		275	162		162	268		268	207		207	96		96	52		52
#13	256		256	190		190	268		268	426		426	113		113	84		84
#14	18.415		18.415	33.243		33.243	65.836		65.836	37.305		37.305	134		134	89		89
#15	30.72		30.72	30.031		30.031	77.574		77.574	56.917		56.917	57		57	83		83
#16													69		69	69		69
#17													123		123	118		118
#18													106		106	65		65
#19													94		94	44		44
#20													90		90	55		55
#21													80		80	122		122
#22													202		202	30		30
#23													317		317	15		15
	*The duplicates are combined for obtaining sufficient signals in mtDNA kit
	Figure 2h
	ATP5O						SOD2						DJ1
	wt			mut			wt			mut			wt			mut
BR	TR		avg	TR		avg	TR		avg	TR		avg	TR		avg	TR		avg
#1	0.002554	0.001886	0.00222	0.122	0.11102	0.11651	0	0.00688	0.00344	0.014	0.00726	0.01063	0.011	0.21576	0.11338	0.63	0.2675	0.44875
#2	0.2225	0.0682	0.14535	0.00114	0.01428	0.00771	0.185	0.1733	0.17915	0	0.0014	0.0007	0.255	0.61836	0.43668	0.314	0.32012	0.31706
#3	0.05854	0.118	0.08827	0.0854	0.08384	0.08462	0.0113	0.01082	0.01106	0.36	0.10386	0.23193	0.831	0.65404	0.74252	0	0.0286	0.0143
#4	0.039777	0.083923	0.06185	0.00899	0.00773	0.00836	0	0.00956	0.00478	0	0.0117	0.00585	0.0012	0.01332	0.00726	0.00147	0.01455	0.00801
#5	0.1512	0.079324	0.115262	0.5324	0.749062	0.640731	0.8966	0.992792	0.944696	0.17	0.79066	0.48033	0.292	0.434126	0.363063	0.299	0.265996	0.282498
#6	0.5233	0.450098	0.486699	0.5858	0.474238	0.530019	0.197	0.077728	0.137364	0.18	0.1877	0.18385	0.6315	0.228752	0.430126	0.2364	0.255432	0.245916
#7	0.964	0.670882	0.817441	0.132	0.182482	0.157241	0.1389	0.102384	0.120642	0.114	0.132674	0.123337	0.29	0.31587	0.302935	0.0587	0.08648	0.07259
#8	0.166	0.08134	0.12367	0.1801	0.068926	0.124513	0.1481	0.160442	0.154271	0.203	0.083602	0.143301	0.31	0.373164	0.341582	0.0211	0.085566	0.053333
#9	0.203	0.008842	0.105921	0.1554	0.152742	0.154071	0.159	0.14093	0.149965	0.2011	0.042616	0.121858	0.24	0.227094	0.233547	0.0513	0.117074	0.084187
#10	0.1858	0.192824	0.189312	0.13966	0.140038	0.139849	0.1358	0.130078	0.132939	0.161	0.243656	0.202328	0.05	0.037692	0.043846	0.0469	0.04599	0.046445
#11	0.0896	0.10038	0.09499	0.13325	0.134006	0.133628	0.1025	0.116686	0.109593	0.05	0.039974	0.044987	0.369	0.089926	0.229463	0.0578	0.050998	0.054399
#12	0.0447	0.038018	0.041359	0.12465	0.125766	0.125208	0.15483	0.194742	0.174786	0.049	0.199334	0.124167	0.215	0.050898	0.132949	0.201	0.065088	0.133044
#13	0.03102	0.016088	0.023554	0.044	0.03665	0.040325	0.2148	0.369744	0.292272	0.31	0.220146	0.265073	0.4771	0.515466	0.496283	0.0126	0.015894	0.014247
#14	0.021	0.016802	0.018901	0.0874	0.07364	0.08052	0.13968	0.106846	0.123263	0.121	0.088918	0.104959	0.009	0.008	0.0085	0.01	0.010916	0.010458
#15	0.0615	0.111456	0.086478	0.012	0.008958	0.010479	0.71123	0.651336	0.681283	0.069	0.01746	0.04323	0.03	0.127892	0.078946	0.002	0.004982	0.003491
#16	0.827	0.36093	0.593965	0.0096	0.007808	0.008704	0.03114	0.023616	0.027378	0.065	0.065202	0.065101	0.54	0.110542	0.325271	0.198	0.113084	0.155542
#17	0.613	0.494252	0.553626	0.319	0.090082	0.204541	0.5821	0.643824	0.612962	1.425	1.97162	1.69831	0.198	0.541504	0.369752	0.0429	0.133458	0.088179
#18	0.06774	0.036508	0.052124	0.56	0.4944	0.5272	0.4332	0.359692	0.396446	1.633	1.00043	1.31672	0.489	0.922328	0.705664	0.366	0.347802	0.356901
#19	0.3454	0.197028	0.271214	0.23	0.329554	0.279777	0.0236	0.06291	0.043255	1.0798	1.55864	1.31922	1.2369	1.35482	1.29586	0.3784	0.373078	0.375739
#20	0.213	0.123306	0.168153	0.4	0.342072	0.371036	0.248	1.20765	0.727825	0.347	0.604906	0.475953	1.853	1.38055	1.61678	0.322	0.283776	0.302888
		Figure 2k*
			only mitochondria					mitochondria + methylglioxal
		Time	BR1	BR2	BR3		Time	BR1	BR2	BR3
		0	1	1	1		0	1	1	1
		0.5	1.11	0.84	1.24		0.5	1.59	1.21	1.59
		1	1.33	0.85	1.5		1	1.96	1.15	1.68
		2	1.29	0.72	1.49		2	1.82	1.06	1.76
			*The duplicates or tripricates are combined for obtaining sufficient amount of mitochondria for AGE assay
		Figure 2l*				Figure 2m*
			WT	T19A			WT	T19A
		BR1	174	171		BR1	411	439
		BR2	247	252		BR2	469	443
		BR3	280	252		BR3	401	409
						BR4	430	433
						BR5	342	641
						BR6	449	466
						BR7	297	421
						BR8	346	524
			*The duplicates or tripricates are combined for obtaining sufficient amount of mitochondria for AGE assay

## Sheet: Figure 3
	Figure 3c*
	PIKFYVE	CAV1	PLD2	LAMP1	EHD1	SNX4	DOCK1	KRAS	CLTC	EPN2
	66074.4	1.69337	162.224	53.9611	14.8192	16.398	2.43412	0.268417	1.13339	0.00458
	52002.9	0.841013	241.344	3.05401	2.57138	0.150919	0.395898	0.072773	0.466889	0.185131
	4493.34	12872.2	3.44888	9.00382	2.44481	0.067109	0.00798	1.65554	0.000108	0.298411
			8.87337				1.13179
	*The duplicates are combined due to the format of the well in pPCR array
	Figure 3d*
	MAPK1	EPN3	RBSN	STX5	SYNJ1	KCNJ5	RAB22A	ROCK1	IQGAP1	PAK2	MYOF	REPS2	RAB11FIP5	PAK1	UBB	EPN1
	0.538587	7979.95	5740.19	2.40294	355.523	14.015	3.26708	4.4707	3.21162	2.20297	2.42814	0.706103	1.68763	0.037743	0.989931	2.25261
	0.856396	79.2812	3.04191	24.8281	8.40677	9.44974	6.45895	1.12514	12.763	8.70805	9.61942	5.59001	4.95883	0.002346	6.09954	4.37202
	141.311	47.7144	11.0089	474.172	5.56432	52.127	15.4327	13.4315	0.104574	1.47493	0.142795	4.39458	3.91677	7.82721	0.348101	0.063526
	1773109											4.39488
	*The duplicates are combined due to the format of the well in pPCR array
	Figure 3i*
	Control	WT	T19A
	0.9	1.48	1.05
	1.1	1.36	1.16
	1.12	1.4	1.07
	0.88	1.76	1.3
	*The duplicates are combined for obtaining sufficient signals in pPCR

## Sheet: Figure4
	BR: biological replicates
	Figure 4d
BR	untreated mito	O-GlcNAchigh-mito
#1	45.8293	62.9656
#2	11.0953	49.8084
#3	29.1317	29.8599
#4	10.4844	35.0461
#5	11.002
#6	16.4659
	Figure 4f
		Atg12-Atg5				LC3A/B
BR	Vehicle	untreated mito	O-GlcNAchigh-mito		Vehicle	untreated mito	O-GlcNAchigh-mito
#1	0.207456	2.60432	2.17258		2.55634	1.59662	1.05906
#2	0.244044	3.38979	0.947399		2.24626	1.78674	1.16539
#3	0.110723	1.54165	0.808651		1.82476	1.21843	0.636706
#4	0.018753	1.14216	0.25123		1.24864	0.989931	0.971589
#5	0.073576	2.70695	0.695816		0.881252	0.930148	0.716054
#6	0.072484	0.640294	0.4527		1.28888	0.792071	0.466444
#7	0.054464	0.571583	0.206689		0.710864	0.479298	0.07192
#8	0.013715	1.0232	0.357474		2.40277	3.40709	0.61115
#9	0.043735	0.925444	0.45607		1.81914	1.03998	1.02161
#10	0.038873		0.128611		1.08151		0.931491
#11	0.037288		0.274582		1.96122		0.910684
#12	0.050718		0.254935		1.62611		0.483924
		Figure 4g			Figure 4h					Figure 4i			Figure 4l
BR	Vehicle	untreated mito	O-GlcNAchigh-mito		Vehicle	untreated mito	O-GlcNAchigh-mito		Vehicle	untreated mito	O-GlcNAchigh-mito		Con si	CD38 si
#1	107	61.6	47.2		3	4	5		38.4615	28.6667	27.7778		22.9026	6.03371
#2	94.2	76.9	48.8		2	5	5		25	27.5	0		8.31915	2.74699
#3	64.4	14.1	67		4	5	3		51.7241	80	17.6471		13.3994	8.55824
#4	88	88.4	36.9		4	3	2		26.4706	21.2598	8.13008		4.85725	8.78817
#5	30.6	57.8	29.3		3	3	2		22.2222	25	18.1818		11.4695	9.19371
#6	32.8	40.5	48.8		2	5	3		12.766	50	15.5556		8.30273	2.27992
#7	38.7	86.8	41.6		10	4	2		100	20.8333	5.47945		13.1745	4.46166
#8	96.3	67	48.8		3	4	2		12.6437	18.6046	14.2857			1.29739
#9	54.9	73.9	34.6		3	3	4		46.5517	20.8955	50
#10	50.8	67.8	31.1		4	4	2		43.5897	48.4849	9.83607
#11	30.7	33.4	61.2		2	2	3		50	20	31.5789
#12	27.5		7.4		3		5		13.8889		0
#13	75.2		39.6		3		2		25.9259		6.74157
#14	85.8		17.2		10		2		100		37.5
#15	83
	Figure 4m							Figure 4n
	Total	WB:DJ1		O-GlcNAc	DJ1		BR	Good	Poor
BR	Con si	CD38 si		Con si	CD38 si		#1	0.735	0.174
#1	0.855238	1.14902		1.56241	0.118225		#2	0.25	0.381
#2	1.16773	0.755259		0.644911	0.11407		#3	0.199	0.217
#3	0.977028	1.11839		0.797753	0.104996		#4	0.704	0.145
							#5	0.784	0.174
	Figure 4o
	Total	WB:DJ1		O-GlcNAc	DJ1
BR	Good	Poor		Good	Poor
#1	0.600558	0.47366		0.592012	0.033232
#2	1.05962	0.988761		1.05765	0.198302
#3	1.07303	1.03286		1.46423	0.135593
#4	0.822441	1.15005		0.950554	0.110827
#5	1.44437	1.97208		0.935676	1.17783
	Figure 4p
		Total			O-GlcNAc
BR	mRS	WB:DJ1		mRS	DJ1
#1	4	0.477866		4	0.033232
#2	2	0.584905		2	0.592012
#3	2	0.812199		2	1.05765
#4	3	1.48623		3	0.198302
#5	3	1.96278		3	0.135593
#6	3	1.46078		3	0.110827
#7	1	1.90426		1	1.46423
#8	0	0.748981		0	0.950554
#9	3	0.840933		3	1.17783
#10	1	0.949842		1	0.935676
